# Supplementary material for: The Landscape of Coronavirus Disease 2019 (COVID-19) and Integrated Analysis SARS-CoV-2 Receptors and Potential Inhibitors in Lung Adenocarcinoma Patients
Source: Front Cell Dev Biol. 2020 Oct 23;8:577032. doi: 10.3389/fcell.2020.577032 (PMC7644800; doi:10.3389/fcell.2020.577032)
Supplement: Supplementary Table 1 — miRNA-target predicted by miRWalk, miRnda, RNA22, Targetscan, or RNAhybrid (predicted = 2 algorithms). [file Table_1.XLS]

## Sheet: Sheet2
miRNA-target predicted by miRWalk,miRnda,RNA22,Targetscan or RNAhybrid (predicted >= 2 algorithms)
ACE2	AAK1	TMPRSS2
hsa-miR-29a-3p	hsa-let-7a-5p	hsa-let-7a-5p
hsa-miR-29b-3p	hsa-let-7b-5p	hsa-let-7b-5p
hsa-miR-143-3p	hsa-let-7c-5p	hsa-let-7c-5p
hsa-miR-149-5p	hsa-let-7d-5p	hsa-let-7d-5p
hsa-miR-29c-3p	hsa-let-7e-5p	hsa-let-7e-5p
hsa-miR-432-5p	hsa-let-7f-5p	hsa-let-7f-5p
hsa-miR-599	hsa-miR-15a-5p	hsa-miR-15a-5p
hsa-miR-653-5p	hsa-miR-16-5p	hsa-miR-16-5p
hsa-miR-760	hsa-miR-17-5p	hsa-miR-18a-5p
hsa-miR-942-5p	hsa-miR-18a-5p	hsa-miR-28-5p
hsa-miR-1251-5p	hsa-miR-19a-3p	hsa-miR-31-5p
hsa-miR-1321	hsa-miR-19b-3p	hsa-miR-96-5p
hsa-miR-212-5p	hsa-miR-20a-5p	hsa-miR-98-5p
	hsa-miR-22-3p	hsa-miR-196a-5p
	hsa-miR-24-3p	hsa-miR-181a-5p
	hsa-miR-25-3p	hsa-miR-181b-5p
	hsa-miR-26a-5p	hsa-miR-181c-5p
	hsa-miR-26b-5p	hsa-miR-182-5p
	hsa-miR-27a-3p	hsa-miR-212-3p
	hsa-miR-28-5p	hsa-miR-224-5p
	hsa-miR-30a-5p	hsa-let-7g-5p
	hsa-miR-32-5p	hsa-let-7i-5p
	hsa-miR-33a-5p	hsa-miR-15b-5p
	hsa-miR-92a-3p	hsa-miR-122-5p
	hsa-miR-93-5p	hsa-miR-132-3p
	hsa-miR-98-5p	hsa-miR-195-5p
	hsa-miR-103a-3p	hsa-miR-320a
	hsa-miR-105-5p	hsa-miR-330-3p
	hsa-miR-106a-5p	hsa-miR-196b-5p
	hsa-miR-107	hsa-miR-424-5p
	hsa-miR-196a-5p	hsa-miR-18b-5p
	hsa-miR-197-3p	hsa-miR-432-5p
	hsa-miR-199a-5p	hsa-miR-494-3p
	hsa-miR-30c-5p	hsa-miR-495-3p
	hsa-miR-30d-5p	hsa-miR-497-5p
	hsa-miR-139-5p	hsa-miR-181d-5p
	hsa-miR-147a	hsa-miR-512-3p
	hsa-miR-7-5p	hsa-miR-520f-3p
	hsa-miR-10a-5p	hsa-miR-503-5p
	hsa-miR-10b-5p	hsa-miR-455-5p
	hsa-miR-183-5p	hsa-miR-493-3p
	hsa-miR-199b-5p	hsa-miR-579-3p
	hsa-miR-204-5p	hsa-miR-582-5p
	hsa-miR-205-5p	hsa-miR-620
	hsa-miR-211-5p	hsa-miR-642a-5p
	hsa-miR-212-3p	hsa-miR-769-5p
	hsa-miR-214-3p	hsa-miR-616-3p
	hsa-miR-217	hsa-miR-708-5p
	hsa-miR-218-5p	hsa-miR-665
	hsa-miR-219a-5p	hsa-miR-320b
	hsa-miR-223-3p	hsa-miR-320c
	hsa-miR-224-5p	hsa-miR-1323
	hsa-miR-200b-3p	hsa-miR-1271-5p
	hsa-let-7g-5p	hsa-miR-1295a
	hsa-let-7i-5p	hsa-miR-548o-3p
	hsa-miR-1-3p	hsa-miR-1269a
	hsa-miR-15b-5p	hsa-miR-1270
	hsa-miR-27b-3p	hsa-miR-1276
	hsa-miR-30b-5p	hsa-miR-320d
	hsa-miR-122-5p	hsa-miR-3139
	hsa-miR-124-3p	hsa-miR-3179
	hsa-miR-128-3p	hsa-miR-4458
	hsa-miR-130a-3p	hsa-miR-4500
	hsa-miR-132-3p	hsa-miR-664b-3p
	hsa-miR-137	hsa-miR-5687
	hsa-miR-138-5p
	hsa-miR-141-3p
	hsa-miR-142-5p
	hsa-miR-143-3p
	hsa-miR-153-3p
	hsa-miR-191-5p
	hsa-miR-9-5p
	hsa-miR-127-3p
	hsa-miR-136-5p
	hsa-miR-149-5p
	hsa-miR-150-5p
	hsa-miR-154-5p
	hsa-miR-185-5p
	hsa-miR-188-5p
	hsa-miR-193a-3p
	hsa-miR-194-5p
	hsa-miR-195-5p
	hsa-miR-206
	hsa-miR-320a
	hsa-miR-200c-3p
	hsa-miR-155-5p
	hsa-miR-106b-5p
	hsa-miR-200a-3p
	hsa-miR-302a-3p
	hsa-miR-301a-3p
	hsa-miR-130b-3p
	hsa-miR-30e-5p
	hsa-miR-361-5p
	hsa-miR-362-5p
	hsa-miR-363-3p
	hsa-miR-302b-3p
	hsa-miR-302c-3p
	hsa-miR-302d-3p
	hsa-miR-367-3p
	hsa-miR-369-3p
	hsa-miR-370-3p
	hsa-miR-371a-3p
	hsa-miR-372-3p
	hsa-miR-373-3p
	hsa-miR-374a-5p
	hsa-miR-375
	hsa-miR-377-3p
	hsa-miR-378a-3p
	hsa-miR-380-3p
	hsa-miR-381-3p
	hsa-miR-382-5p
	hsa-miR-383-5p
	hsa-miR-337-3p
	hsa-miR-326
	hsa-miR-151a-3p
	hsa-miR-331-3p
	hsa-miR-324-5p
	hsa-miR-338-3p
	hsa-miR-335-5p
	hsa-miR-345-5p
	hsa-miR-346
	hsa-miR-384
	hsa-miR-196b-5p
	hsa-miR-422a
	hsa-miR-424-5p
	hsa-miR-18b-5p
	hsa-miR-20b-5p
	hsa-miR-448
	hsa-miR-429
	hsa-miR-433-3p
	hsa-miR-329-3p
	hsa-miR-452-5p
	hsa-miR-409-3p
	hsa-miR-410-3p
	hsa-miR-485-5p
	hsa-miR-490-3p
	hsa-miR-202-5p
	hsa-miR-432-5p
	hsa-miR-494-3p
	hsa-miR-495-3p
	hsa-miR-193b-3p
	hsa-miR-497-5p
	hsa-miR-512-3p
	hsa-miR-498
	hsa-miR-520e
	hsa-miR-515-5p
	hsa-miR-519e-5p
	hsa-miR-520f-3p
	hsa-miR-519c-5p
	hsa-miR-519c-3p
	hsa-miR-520a-5p
	hsa-miR-520a-3p
	hsa-miR-526b-3p
	hsa-miR-519b-3p
	hsa-miR-525-5p
	hsa-miR-525-3p
	hsa-miR-520b
	hsa-miR-526a
	hsa-miR-520c-3p
	hsa-miR-524-5p
	hsa-miR-524-3p
	hsa-miR-519d-3p
	hsa-miR-520d-5p
	hsa-miR-520d-3p
	hsa-miR-520g-3p
	hsa-miR-516b-5p
	hsa-miR-520h
	hsa-miR-522-3p
	hsa-miR-519a-3p
	hsa-miR-503-5p
	hsa-miR-513a-5p
	hsa-miR-506-3p
	hsa-miR-508-3p
	hsa-miR-509-3p
	hsa-miR-510-5p
	hsa-miR-532-5p
	hsa-miR-299-5p
	hsa-miR-455-5p
	hsa-miR-545-3p
	hsa-miR-552-3p
	hsa-miR-92b-3p
	hsa-miR-556-5p
	hsa-miR-576-5p
	hsa-miR-577
	hsa-miR-579-3p
	hsa-miR-580-3p
	hsa-miR-582-5p
	hsa-miR-588
	hsa-miR-599
	hsa-miR-613
	hsa-miR-620
	hsa-miR-625-5p
	hsa-miR-627-5p
	hsa-miR-33b-5p
	hsa-miR-642a-5p
	hsa-miR-651-5p
	hsa-miR-652-3p
	hsa-miR-663a
	hsa-miR-653-5p
	hsa-miR-411-5p
	hsa-miR-654-5p
	hsa-miR-656-3p
	hsa-miR-421
	hsa-miR-542-3p
	hsa-miR-758-3p
	hsa-miR-671-5p
	hsa-miR-454-3p
	hsa-miR-769-5p
	hsa-miR-140-3p
	hsa-miR-193a-5p
	hsa-miR-219a-2-3p
	hsa-miR-296-3p
	hsa-miR-361-3p
	hsa-miR-362-3p
	hsa-miR-371a-5p
	hsa-miR-340-5p
	hsa-miR-330-5p
	hsa-miR-423-5p
	hsa-miR-488-3p
	hsa-miR-501-3p
	hsa-miR-502-3p
	hsa-miR-532-3p
	hsa-miR-455-3p
	hsa-miR-556-3p
	hsa-miR-574-5p
	hsa-miR-582-3p
	hsa-miR-616-3p
	hsa-miR-624-3p
	hsa-miR-629-5p
	hsa-miR-654-3p
	hsa-miR-300
	hsa-miR-450b-5p
	hsa-miR-888-5p
	hsa-miR-541-3p
	hsa-miR-889-3p
	hsa-miR-876-5p
	hsa-miR-708-5p
	hsa-miR-885-5p
	hsa-miR-873-5p
	hsa-miR-374b-5p
	hsa-miR-301b-3p
	hsa-miR-934
	hsa-miR-942-5p
	hsa-miR-944
	hsa-miR-519b-5p
	hsa-miR-520c-5p
	hsa-miR-518d-5p
	hsa-miR-1224-5p
	hsa-miR-513b-5p
	hsa-miR-513c-5p
	hsa-miR-320b
	hsa-miR-320c
	hsa-miR-1323
	hsa-miR-1185-5p
	hsa-miR-1298-5p
	hsa-miR-1179
	hsa-miR-1286
	hsa-miR-1287-5p
	hsa-miR-1294
	hsa-miR-1297
	hsa-miR-1251-5p
	hsa-miR-548o-3p
	hsa-miR-1269a
	hsa-miR-1270
	hsa-miR-1276
	hsa-miR-302e
	hsa-miR-1278
	hsa-miR-1321
	hsa-miR-1197
	hsa-miR-320d
	hsa-miR-2114-3p
	hsa-miR-3127-5p
	hsa-miR-378b
	hsa-miR-3139
	hsa-miR-3144-3p
	hsa-miR-4295
	hsa-miR-378c
	hsa-miR-4306
	hsa-miR-3666
	hsa-miR-3681-5p
	hsa-miR-3150b-3p
	hsa-miR-378d
	hsa-miR-378e
	hsa-miR-378f
	hsa-miR-378g
	hsa-miR-4458
	hsa-miR-378h
	hsa-miR-4500
	hsa-miR-4525
	hsa-miR-378i
	hsa-miR-4644
	hsa-miR-4731-5p
	hsa-miR-3064-5p
	hsa-miR-4784
	hsa-miR-5688
	hsa-miR-766-5p
	hsa-miR-1277-5p
	hsa-miR-642b-5p
	hsa-miR-6504-5p
