# Supplementary material for: The Landscape of Coronavirus Disease 2019 (COVID-19) and Integrated Analysis SARS-CoV-2 Receptors and Potential Inhibitors in Lung Adenocarcinoma Patients
Source: Front Cell Dev Biol. 2020 Oct 23;8:577032. doi: 10.3389/fcell.2020.577032 (PMC7644800; doi:10.3389/fcell.2020.577032)
Supplement: Supplementary Table 2 — Sensitive drugs associated with ACE2 expression were predicted by GDSC database. [file Table_2.XLS]

## Sheet: Sheet1
Sensitive drugs were associated with ACE2 expression was predicted by GDSC database
drug	pvalue
AZD8055	0.00184
Bexarotene	0.000629
GDC0941	0.000538
GW.441756	0.00608
Imatinib	0.000624
KIN001.135	0.00804
Metformin	1.09e-06
MK.2206	0.0113
PD.0332991	0.0161
PF.4708671	0.00426
PHA.665752	0.00716
Sorafenib	0.0198
WO2009093972	0.0146
X17.AAG	0.00195
