# Supplementary material for: The Landscape of Coronavirus Disease 2019 (COVID-19) and Integrated Analysis SARS-CoV-2 Receptors and Potential Inhibitors in Lung Adenocarcinoma Patients
Source: Front Cell Dev Biol. 2020 Oct 23;8:577032. doi: 10.3389/fcell.2020.577032 (PMC7644800; doi:10.3389/fcell.2020.577032)
Supplement: Supplementary Table 3 — Sensitive drugs associated with TMPRSS2 expression were predicted by GDSC database. [file Table_3.XLS]

## Sheet: Sheet1
Sensitive drugs were associated with TMPRSS2 expression was predicted by GDSC database
drug	pvalue
CCT007093	1.15e-08
Erlotinib	1.3e-07
PAC.1	3.38e-07
AS601245	9.24e-06
Lapatinib	5.25e-05
Imatinib	0.000274
KIN001.135	0.000424
PF.02341066	0.00045
LFM.A13	0.001835
MK.2206	0.003045
CHIR.99021	0.003948
Metformin	0.005706
AZD6244	0.007181
Bexarotene	0.02685
