# Supplementary material for: The Landscape of Coronavirus Disease 2019 (COVID-19) and Integrated Analysis SARS-CoV-2 Receptors and Potential Inhibitors in Lung Adenocarcinoma Patients
Source: Front Cell Dev Biol. 2020 Oct 23;8:577032. doi: 10.3389/fcell.2020.577032 (PMC7644800; doi:10.3389/fcell.2020.577032)
Supplement: Supplementary Table 4 — Sensitive drugs associated with AAK1 expression were predicted by GDSC database. [file Table_4.XLS]

## Sheet: Sheet1
Sensitive drugs were associated with AAK1 expression was predicted by GDSC database
drug	pvalue
ABT.263	5.48e-05
ABT.888	0.046693
AG.014699	0.029846
AICAR	1.63e-13
AKT.inhibitor.VIII	0.000276
AP.24534	1.95e-05
ATRA	2.77e-06
Axitinib	0.015132
AZD6482	5.03e-16
AZD7762	0.001025
BAY.61.3606	2.67e-05
Bexarotene	0.04192
BMS.708163	0.000894
Bosutinib	6.6e-09
BX.795	0.000146
CCT007093	5.96e-10
CGP.082996	0.001592
CGP.60474	0.010643
Cisplatin	0.000568
CMK	2.26e-05
DMOG	1.04e-05
Elesclomol	0.0048
Embelin	0.000764
Etoposide	0.001015
FTI.277	0.028346
Gefitinib	3.75e-06
JNJ.26854165	0.000229
JNK.9L	0.000323
JNK.Inhibitor.VIII	9.02e-10
KIN001.135	1.98e-06
Lenalidomide	6.73e-15
LFM.A13	1.55e-06
Methotrexate	2.46e-06
Nilotinib	1.64e-14
OSI.906	0.027199
PAC.1	4.1e-12
PF.02341066	0.000113
PF.562271	0.001978
PLX4720	2.14e-05
Pyrimethamine	0.004739
QS11	0.028383
RO.3306	0.016487
Shikonin	5.75e-06
Temsirolimus	0.003879
Vinorelbine	0.001302
VX.702	2.99e-12
WO2009093972	2.16e-06
Z.LLNle.CHO	6.26e-06
